# Supplementary material for: Patient and tumour characteristics associated with inclusion in Cancer patient pathways in Norway in 2015–2016
Source: BMC Cancer. 2020 May 30;20:488. doi: 10.1186/s12885-020-06979-y (PMC7260744; doi:10.1186/s12885-020-06979-y)
Supplement: Supplementary file 1 — Additional file 1 : Supplementary Table 1: Patient characteristics for all colorectal, lung, breast and prostate cancer patients, and for those who were and were not included in a cancer patient pathway. [file 12885_2020_6979_MOESM1_ESM.xlsx]

## Sheet: Sheet1
	Colorectal						Lung						Breast						Prostate
	Total		CPP		No CPP		Total		CPP		No CPP		Total		CPP		No CPP		Total		CPP		No CPP
	N	%	N	%	N	%	N	%	N	%	N	%	N	%	N	%	N	%	N	%	N	%	N	%
Year of diagnosis
2015	4133	50.1%	3213	47.8%	920	59.9%	2901	50.1%	2223	47.6%	678	60.9%	3409	50.6%	3069	48.8%	340	74.2%	4971	49.9%	3055	45.2%	1916	59.7%
2016	4118	49.9%	3503	52.2%	615	40.1%	2886	49.9%	2451	52.4%	435	39.1%	3334	49.4%	3216	51.2%	118	25.8%	4995	50.1%	3699	54.8%	1296	40.3%
Age group
18–49	487	5.9%	335	5.0%	152	9.9%	135	2.3%	114	2.4%	21	1.9%	1282	19.0%	1212	19.3%	70	15.3%	133	1.3%	103	1.5%	30	0.9%
50–59	906	11.0%	759	11.3%	147	9.6%	566	9.8%	482	10.3%	84	7.5%	1623	24.1%	1507	24.0%	116	25.3%	1266	12.7%	933	13.8%	333	10.4%
60–69	2106	25.5%	1787	26.6%	319	20.8%	1830	31.6%	1554	33.2%	276	24.8%	2019	29.9%	1887	30.0%	132	28.8%	4035	40.5%	3060	45.3%	975	30.4%
70–79	2643	32.0%	2214	33.0%	429	27.9%	2160	37.3%	1789	38.3%	371	33.3%	1074	15.9%	997	15.9%	77	16.8%	3292	33.0%	2210	32.7%	1082	33.7%
80–89	1799	21.8%	1432	21.3%	367	23.9%	999	17.3%	685	14.7%	314	28.2%	586	8.7%	539	8.6%	47	10.3%	1102	11.1%	425	6.3%	677	21.1%
90+	310	3.8%	189	2.8%	121	7.9%	97	1.7%	50	1.1%	47	4.2%	159	2.4%	143	2.3%	16	3.5%	138	1.4%	23	0.3%	115	3.6%
Sex
Female	4034	48.9%	3240	48.2%	794	51.7%	2769	47.8%	2215	47.4%	554	49.8%	6743	100.0%	6285	100.0%	458	100.0%
Male	4217	51.1%	3476	51.8%	741	48.3%	3018	52.2%	2459	52.6%	559	50.2%							9966	100.0%	6754	100.0%	3212	100.0%
Stage†
A	1779	21.6%	1400	20.8%	379	24.7%	1056	18.2%	958	20.5%	98	8.8%	5394	80.0%	5092	81.0%	302	65.9%	4793	48.1%	3055	45.2%	1738	54.1%
B	4128	50.0%	3567	53.1%	561	36.5%	1621	28.0%	1425	30.5%	196	17.6%	764	11.3%	721	11.5%	43	9.4%	2705	27.1%	2092	31.0%	613	19.1%
C	1720	20.8%	1297	19.3%	423	27.6%	2332	40.3%	1750	37.4%	582	52.3%	233	3.5%	178	2.8%	55	12.0%	620	6.2%	364	5.4%	256	8.0%
D	624	7.6%	452	6.7%	172	11.2%	778	13.4%	541	11.6%	237	21.3%	352	5.2%	294	4.7%	58	12.7%	1848	18.5%	1243	18.4%	605	18.8%
Marital status
Single	3669	44.5%	2880	42.9%	789	51.4%	2797	48.3%	2215	47.4%	582	52.3%	3146	46.7%	2934	46.7%	212	46.3%	2970	29.8%	1958	29.0%	1012	31.5%
Married	4582	55.5%	3836	57.1%	746	48.6%	2990	51.7%	2459	52.6%	531	47.7%	3597	53.3%	3351	53.3%	246	53.7%	6996	70.2%	4796	71.0%	2200	68.5%
Education
Low	2515	30.5%	2000	29.8%	515	33.6%	2386	41.2%	1884	40.3%	502	45.1%	1523	22.6%	1402	22.3%	121	26.4%	2126	21.3%	1356	20.1%	770	24.0%
Intermediate	3943	47.8%	3245	48.3%	698	45.5%	2716	46.9%	2214	47.4%	502	45.1%	3039	45.1%	2834	45.1%	205	44.8%	5057	50.7%	3494	51.7%	1563	48.7%
High	1793	21.7%	1471	21.9%	322	21.0%	685	11.8%	576	12.3%	109	9.8%	2181	32.3%	2049	32.6%	132	28.8%	2783	27.9%	1904	28.2%	879	27.4%
Income
Low	1109	13.4%	880	13.1%	229	14.9%	912	15.8%	691	14.8%	221	19.9%	723	10.7%	658	10.5%	65	14.2%	800	8.0%	478	7.1%	322	10.0%
Intermediate	5180	62.8%	4204	62.6%	976	63.6%	3951	68.3%	3188	68.2%	763	68.6%	3318	49.2%	3072	48.9%	246	53.7%	5800	58.2%	3856	57.1%	1944	60.5%
High	1962	23.8%	1632	24.3%	330	21.5%	924	16.0%	795	17.0%	129	11.6%	2702	40.1%	2555	40.7%	147	32.1%	3366	33.8%	2420	35.8%	946	29.5%
Region
South-East	4429	53.7%	3547	52.8%	882	57.5%	3196	55.2%	2552	54.6%	644	57.9%	3929	58.3%	3719	59.2%	210	45.9%	5695	57.1%	3932	58.2%	1763	54.9%
West	1759	21.3%	1453	21.6%	306	19.9%	1236	21.4%	1002	21.4%	234	21.0%	1314	19.5%	1223	19.5%	91	19.9%	1976	19.8%	1185	17.5%	791	24.6%
Mid	1223	14.8%	979	14.6%	244	15.9%	747	12.9%	582	12.5%	165	14.8%	923	13.7%	784	12.5%	139	30.3%	1466	14.7%	1078	16.0%	388	12.1%
North	840	10.2%	737	11.0%	103	6.7%	608	10.5%	538	11.5%	70	6.3%	577	8.6%	559	8.9%	18	3.9%	829	8.3%	559	8.3%	270	8.4%
Comorbidity
No_admissions	310	3.8%	255	3.8%	55	3.6%	90	1.6%	81	1.7%	9	0.8%	1482	22.0%	1403	22.3%	79	17.2%	1188	11.9%	702	10.4%	486	15.1%
0	5949	72.1%	4902	73.0%	1047	68.2%	3144	54.3%	2599	55.6%	545	49.0%	4599	68.2%	4275	68.0%	324	70.7%	6960	69.8%	4993	73.9%	1967	61.2%
1-2	1675	20.3%	1331	19.8%	344	22.4%	2132	36.8%	1695	36.3%	437	39.3%	576	8.5%	532	8.5%	44	9.6%	1563	15.7%	947	14.0%	616	19.2%
3+	317	3.8%	228	3.4%	89	5.8%	421	7.3%	299	6.4%	122	11.0%	86	1.3%	75	1.2%	11	2.4%	255	2.6%	112	1.7%	143	4.5%
Abbreviation: CPP - Cancer Patient Pathways
† Colorectal, lung and prostate: Localised (A), Regional (B), Metastasis (C), Unknown (D). Breast: Stage I-II (A), Stage III (B), Stage IV (C), Unknown (D)
