# Supplementary material for: Patient and tumour characteristics associated with inclusion in Cancer patient pathways in Norway in 2015–2016
Source: BMC Cancer. 2020 May 30;20:488. doi: 10.1186/s12885-020-06979-y (PMC7260744; doi:10.1186/s12885-020-06979-y)
Supplement: Supplementary file 2 — Additional file 2 : Supplementary Table 2: Probability of being included in a cancer patient pathway after adjusting for case-mix (year of diagnosis, age group, sex, tumour stage, marital status, education, income, region of residence and comorbidity) for colorectal, lung, breast and prostate cancer patients diagnosed in 2015–2016. [file 12885_2020_6979_MOESM2_ESM.xlsx]

## Sheet: Sheet1
	Colorectal	Lung	Breast	Prostate
	% CPP	% CPP	% CPP	% CPP
Year of diagnosis
2015	79.1%	79.0%	91.5%	62.2%
2016	86.2%	87.3%	97.2%	76.2%
Age group
18–49	69.9%	84.2%	95.6%	81.3%
50–59	83.8%	86.2%	94.3%	76.6%
60–69	85.2%	86.2%	94.9%	77.7%
70–79	84.7%	84.9%	95.4%	67.4%
80–89	81.7%	73.9%	95.7%	36.9%
90+	67.4%	57.2%	94.7%	15.9%
Sex
Female	82.4%	82.5%	95.1%
Male	83.4%	84.5%		69.7%
Stage†
A	79.5%	91.8%	95.6%	62.7%
B	87.1%	88.8%	95.5%	79.4%
C	76.4%	76.4%	78.6%	69.5%
D	76.0%	73.2%	86.7%	70.8%
Marital status
Single	81.2%	83.1%	95.1%	67.9%
Married	84.2%	84.0%	95.0%	70.4%
Education
Low	82.5%	83.1%	94.8%	69.0%
Intermediate	83.2%	83.6%	95.2%	70.7%
High	82.8%	84.8%	95.0%	68.4%
Income
Low	81.4%	79.8%	93.9%	68.0%
Intermediate	82.7%	83.8%	94.8%	70.3%
High	84.4%	85.7%	95.6%	69.0%
Region
South-East	81.4%	82.5%	95.8%	70.6%
West	84.0%	83.5%	94.7%	62.4%
Mid	81.7%	80.7%	87.2%	75.4%
North	89.1%	90.7%	97.6%	68.9%
Comorbidity
No_admissions	84.1%	92.4%	95.5%	57.3%
0	83.7%	85.2%	95.0%	72.8%
1-2	81.2%	81.8%	94.7%	66.1%
3+	75.4%	75.2%	94.6%	53.7%
Abbreviation: CPP - Cancer Patient Pathways
† Colorectal, lung and prostate: Localised (A), Regional (B), Metastasis (C), Unknown (D). Breast: Stage I-II (A), Stage III (B), Stage IV (C), Unknown (D)
